# Supplementary material for: Environmental Drivers of Weed Floristic Diversity in Two Contrasting Sugarcane Agroecosystems
Source: Plants (Basel). 2026 Jun 12;15(12):1825. doi: 10.3390/plants15121825 (PMC13306420; doi:10.3390/plants15121825)
Supplement: Supplementary file 1 [file plants-15-01825-s001.zip]

Archive with 1 entries (1 files):
- plants-4307430-supplementary.pdf
